# Supplementary material for: Responses of Arbuscular Mycorrhizal Fungi and Plant Communities to Long-Term Mining and Passive Restoration
Source: Plants (Basel). 2025 Feb 14;14(4):580. doi: 10.3390/plants14040580 (PMC11859955; doi:10.3390/plants14040580)
Supplement: Supplementary file 1 [file plants-14-00580-s001.zip]

Archive with 1 entries (1 files):
- plants-3463098-supplementary.pdf
